# Supplementary material for: The hepatic senescence-associated secretory phenotype promotes hepatocarcinogenesis through Bcl3-dependent activation of macrophages
Source: Cell Biosci. 2021 Sep 16;11:173. doi: 10.1186/s13578-021-00683-5 (PMC8447591; doi:10.1186/s13578-021-00683-5)
Supplement: Supplementary file 1 — Additional file 1: Table S1. PCR prime. [file 13578_2021_683_MOESM1_ESM.xlsx]

## Sheet: Sheet1
PCR Prime
引物名称	序列(5'to3')
m p21-F	CCTGGTGATGTCCGACCTG
m p21-R	CCATGAGCGCATCGCAATC
m Bcl3-F	CCGGAGGCCCTTTACTACCA
m Bcl3-R	GGAGTAGGGGTGAGTAGGCAG
m IL-7-F	TTCCTCCACTGATCCTTGTTCT
m IL-7-R	AGCAGCTTCCTTTGTATCATCAC
m IL-8-F	CAAGGCTGGTCCATGCTCC
m IL-8-R	TGCTATCACTTCCTTTCTGTTGC
m IL-13-F	CCTGGCTCTTGCTTGCCTT
m IL-13-R	GGTCTTGTGTGATGTTGCTCA
m MCP-2-F	TCTACGCAGTGCTTCTTTGCC
m MCP-2-R	AAGGGGGATCTTCAGCTTTAGTA
m MCP-4-F	TAGACCACATTCTCGCCCTTA
m MCP-4-R	GGATTCTGTCTTGCTCACATCA
m TGF-β-F	CTCCCGTGGCTTCTAGTGC
m TGF-β-R	GCCTTAGTTTGGACAGGATCTG
m MMP-1-F	CTTCTTCTTGTTGAGCTGGACTC
m MMP-1-R	CTGTGGAGGTCACTGTAGACT
m MMP-3-F	ACATGGAGACTTTGTCCCTTTTG
m MMP-3-R	TTGGCTGAGTGGTAGAGTCCC
m MMP-14-F	CAGTATGGCTACCTACCTCCAG
m MMP-14-R	GCCTTGCCTGTCACTTGTAAA
m EGF-F	AGCATCTCTCGGATTGACCCA
m EGF-R	CCTGTCCCGTTAAGGAAAACTCT
m VEGF-F	GCCAGACAGGGTTGCCATAC
m VEGF-R	GGAGTGGGATGGATGATGTCAG
m bFGF-F	GCGACCCACACGTCAAACTA
m bFGF-R	TCCCTTGATAGACACAACTCCTC
m IGFBP-2-F	CAGACGCTACGCTGCTATCC
m IGFBP-3-F	CCAGGAAACATCAGTGAGTCC
m GFBP-3-R	GGATGGAACTTGGAATCGGTCA
m PAI-1-F	TTCAGCCCTTGCTTGCCTC
m PAI-1-R	ACACTTTTACTCCGAAGTCGGT
m PAI-2F	GTGCTGGGGGTAACACTGAAC
m PAI-2-R	GCGAAATCACAGCCACTGAAG
m tPA-F	TGACCAGGGAATACATGGGAG
m tPA-R	CTGAGTGGCATTGTACCAGGC
m uPA-F	GCGCCTTGGTGGTGAAAAAC
m uPA-R	TTGTAGGACACGCATACACCT
m IL-4-F	GGTCTCAACCCCCAGCTAGT
m IL-4-R	GCCGATGATCTCTCTCAAGTGAT
m IL-10-F	GCTCTTACTGACTGGCATGAG
m IL-10-R	CGCAGCTCTAGGAGCATGTG
m Arg1-F	CTCCAAGCCAAAGTCCTTAGAG
m Arg1-R	AGGAGCTGTCATTAGGGACATC
m TNF-α-F	CCCTCACACTCAGATCATCTTCT
m TNF-α-R	GCTACGACGTGGGCTACAG
m CD68-F	TGTCTGATCTTGCTAGGACCG
m CD68-R	GAGAGTAACGGCCTTTTTGTGA
m iNOS-F	GTTCTCAGCCCAACAATACAAGA
m iNOS-R	GTGGACGGGTCGATGTCAC
m CD163-F	ATGGGTGGACACAGAATGGTT
m CD163-R	CAGGAGCGTTAGTGACAGCAG
m CD206-F	CTCTGTTCAGCTATTGGACGC
m CD206-R	CGGAATTTCTGGGATTCAGCTTC
